# Supplementary material for: A comparison between self-report and interviewer-rated retrospective reports of childhood abuse among individuals with first-episode psychosis and population-based controls
Source: J Psychiatr Res. 2020 Apr;123:145–50. doi: 10.1016/j.jpsychires.2020.02.002 (PMC7054833; doi:10.1016/j.jpsychires.2020.02.002)
Supplement: Data Profile.xml [file mmc1.xml]

<?xml version="1.0" encoding="UTF-8" standalone="no"?><data:data><datasets><author>craig.morgan@kcl.ac.uk</author><type>0</type><dataset><value>1</value><reason>Data will be made available on request</reason><comments/></dataset></datasets></data:data>
